# Supplementary material for: Transcriptome Analysis Reveals the Molecular Mechanism and Responsive Genes of Waterlogging Stress in Actinidia deliciosa Planch Kiwifruit Plants
Source: Int J Mol Sci. 2023 Nov 1;24(21):15887. doi: 10.3390/ijms242115887 (PMC10649176; doi:10.3390/ijms242115887)
Supplement: Supplementary file 1 [file ijms-24-15887-s001.zip]

Archive with 1 entries (1 files):
- ijms-2648385-supplementary.pdf
